# Supplementary material for: Assembly of 500,000 inter-specific catfish expressed sequence tags and large scale gene-associated marker development for whole genome association studies
Source: Genome Biol. 2010 Jan 22;11(1):R8. doi: 10.1186/gb-2010-11-1-r8 (PMC2847720; doi:10.1186/gb-2010-11-1-r8)
Supplement: Additional file 1 — SNP information for contigs with 500 sequences or more. [file gb-2010-11-1-r8-S1.xlsx]

## Sheet: Sheet1
Contig_ID	Length	No_SEQ	No_SNP	Identitiy
Contig08984	1076	7208	740	Apolipoprotein
Contig10817	925	5315	559	Parvalbumin
Contig03478	1767	4820	640	Actin alpha
Contig03221	1856	1959	219	creatine kinase M3-CK
Contig16290	1356	1870	243	Apolipoprotein A-I
Contig09046	1520	1390	126	Apolipoprotein E-1
Contig11831	2041	1389	138	beta-actin
Contig19091	2031	1087	95	elongation factor 1-alpha
Contig18459	1503	1073	128	myosin regulatory light chain
Contig16302	1102	944	103	liver-type fatty acid-binding protein
Contig06893	1359	926	83	Prothymosin
Contig17816	1119	906	126	40S ribosomal protein S2
Contig17170	1418	898	89	60S acidic ribosomal protein P0
Contig14182	2096	834	117	creatine kinase M2-CK
Contig09727	1171	824	72	60S ribosomal protein L7a
Contig16217	1084	794	107	Elastase 2 like
Contig03229	1118	762	95	trypsinogen
Contig17925	762	747	100	alpha-globin
Contig08847	1988	731	69	leucine rich repeat and Ig domain containing 1
Contig17244	1104	681	36	beta-actin
Contig17797	1275	638	84	beta thymosin
Contig18149	2132	636	74	beta-actin
Contig10609	1126	598	75	Nonspecific cytotoxic cell receptor protein 1
Contig15136	2447	593	80	procollagen-proline
Contig08974	774	575	48	apolipoprotein C-I
Contig18427	1413	562	75	actin, alpha, cardiac muscle
Contig16332	1294	560	68	guanine nucleotide binding protein
Contig01797	4095	555	159	skeletal muscle myosin heavy chain
Contig18935	823	539	45	NK-lysin type 3
Contig02866	1452	512	63	skeletal muscle tropomyosin1-1
Contig09022	974	506	64	ribosomal protein L7
